# Supplementary material for: Viewpoint-Controllable Telepresence: A Robotic-Arm-Based Mixed-Reality Telecollaboration System
Source: Sensors (Basel). 2023 Apr 19;23(8):4113. doi: 10.3390/s23084113 (PMC10145150; doi:10.3390/s23084113)
Supplement: Supplementary file 1 [file sensors-23-04113-s001.zip]

Archive with 1 entries (1 files):
- sensors-2319349-supplementary/Video S1.mp4
